# Supplementary material for: Allogeneic MHC-mismatched microglia-like cell replacement as a therapeutic approach for multiple sclerosis
Source: J Neuroinflammation. 2026 Jan 8;23:36. doi: 10.1186/s12974-025-03672-4 (PMC12849289; doi:10.1186/s12974-025-03672-4)
Supplement: Supplementary file 2 — Supplementary Material 2 [file 12974_2025_3672_MOESM2_ESM.xlsx]

## Sheet: deg
,"gene_name","baseMean","log2FoldChange","lfcSE","stat","pvalue","padj","gene_name.1","gene_des","threshold_OE","diffexpressed"
ENSMUSG00000066877.12,"Nck2",144.8776655125,7.68494213844029,1.71075317134698,4.49213964185695,7.05111633150039e-06,0.00154973463943048,"Nck2","non-catalytic region of tyrosine kinase adaptor protein 2 [Source:MGI Symbol	Acc:MGI:1306821]",TRUE,"UP"
ENSMUSG00000026193.16,"Fn1",410.924278888375,-6.92124222061026,1.32480653986191,-5.22434182830324,1.7477565106259e-07,6.51077218849217e-05,"Fn1","fibronectin 1 [Source:MGI Symbol	Acc:MGI:95566]",TRUE,"DOWN"
ENSMUSG00000055322.17,"Tns1",2527.40814643818,1.47933546604508,0.274811781943071,5.38308603650599,7.32195184656446e-08,3.91819927510936e-05,"Tns1","tensin 1 [Source:MGI Symbol	Acc:MGI:104552]",TRUE,"UP"
ENSMUSG00000026207.17,"Speg",498.168628342903,2.01637848427956,0.551276171229073,3.65765579851572,0.000254532543816256,0.0252644076555683,"Speg","SPEG complex locus [Source:MGI Symbol	Acc:MGI:109282]",TRUE,"UP"
ENSMUSG00000032997.17,"Chpf",106.968128785911,7.30149540135718,1.88709697231175,3.86916809707592,0.000109207333134145,0.0141486721706848,"Chpf","chondroitin polymerizing factor [Source:MGI Symbol	Acc:MGI:106576]",TRUE,"UP"
ENSMUSG00000092572.9,"Serpinb10",71.4921928341522,-9.69582798248876,1.96760668777328,-4.92772668579482,8.31918782749917e-07,0.00025598140945215,"Serpinb10","serine (or cysteine) peptidase inhibitor, clade B (ovalbumin), member 10 [Source:MGI Symbol	Acc:MGI:2138648]",TRUE,"DOWN"
ENSMUSG00000026389.17,"Steap3",297.713024637102,4.94912793299661,1.29196887261236,3.83068666584009,0.000127786147876881,0.0152685892541803,"Steap3","STEAP family member 3 [Source:MGI Symbol	Acc:MGI:1915678]",TRUE,"UP"
ENSMUSG00000102014.2,"2900009J06Rik",109.287603488736,-7.39619018719699,1.91906650943522,-3.85405620432285,0.000116176907330205,0.0148296540832909,"2900009J06Rik","RIKEN cDNA 2900009J06 gene [Source:MGI Symbol	Acc:MGI:1920137]",TRUE,"DOWN"
ENSMUSG00000120355.1,"ENSMUSG00000120355.1",99.0103893189626,-5.74486357417201,1.60331990298661,-3.58310500822118,0.000339534033325405,0.0317082642666717,"ENSMUSG00000120355.1",NA,TRUE,"DOWN"
ENSMUSG00000026675.13,"Hsd17b7",95.1694445885904,7.8029550034948,2.03363567848924,3.83694832168342,0.000124572673607638,0.0152685892541803,"Hsd17b7","hydroxysteroid (17-beta) dehydrogenase 7 [Source:MGI Symbol	Acc:MGI:1330808]",TRUE,"UP"
ENSMUSG00000066677.13,"Ifi208",103.066933661716,-6.68737197699289,1.3159213904716,-5.0818932083749,3.73691496887624e-07,0.000124307971451159,"Ifi208","interferon activated gene 208 [Source:MGI Symbol	Acc:MGI:2442822]",TRUE,"DOWN"
ENSMUSG00000103043.2,"Gm37306",112.785665460451,-7.03862386391612,1.57854925997172,-4.45891936501382,8.23739004677659e-06,0.00177869818764432,"Gm37306","predicted gene, 37306 [Source:MGI Symbol	Acc:MGI:5610534]",TRUE,"DOWN"
ENSMUSG00000026768.11,"Itga8",246.261257825198,3.59018464954611,0.781803886937403,4.59218060888659,4.38638501645234e-06,0.00103822359197107,"Itga8","integrin alpha 8 [Source:MGI Symbol	Acc:MGI:109442]",TRUE,"UP"
ENSMUSG00000057914.16,"Cacnb2",2752.9377405168,1.51959013714636,0.29135968076195,5.21551277504287,1.83309425292284e-07,6.51077218849217e-05,"Cacnb2","calcium channel, voltage-dependent, beta 2 subunit [Source:MGI Symbol	Acc:MGI:894644]",TRUE,"UP"
ENSMUSG00000026748.14,"Plxdc2",14807.6472380894,1.57984255932495,0.272887829315549,5.78934781843323,7.06602429154263e-09,5.11580158707687e-06,"Plxdc2","plexin domain containing 2 [Source:MGI Symbol	Acc:MGI:1914698]",TRUE,"UP"
ENSMUSG00000026829.10,"Gbgt1",868.59414119102,1.87684411718809,0.499386975874138,3.75829608672277,0.000171074373644437,0.0188351692972999,"Gbgt1","globoside alpha-1,3-N-acetylgalactosaminyltransferase 1 [Source:MGI Symbol	Acc:MGI:2449143]",TRUE,"UP"
ENSMUSG00000026866.18,"Kynu",2407.27110077569,1.3361167968453,0.283518641989643,4.71262414163972,2.44547007847308e-06,0.000627059285955138,"Kynu","kynureninase (L-kynurenine hydrolase) [Source:MGI Symbol	Acc:MGI:1918039]",TRUE,"UP"
ENSMUSG00000035168.17,"Tanc1",305.967043866278,4.6579676525538,1.04803104738831,4.44449395288569,8.80989858610916e-06,0.00183783443725138,"Tanc1","tetratricopeptide repeat, ankyrin repeat and coiled-coil containing 1 [Source:MGI Symbol	Acc:MGI:1914110]",TRUE,"UP"
ENSMUSG00000075273.5,"Ttc30b",127.139182163237,5.78971048122163,1.62699615128898,3.55852745972064,0.00037293980630681,0.033925511223196,"Ttc30b","tetratricopeptide repeat domain 30B [Source:MGI Symbol	Acc:MGI:1919671]",TRUE,"UP"
ENSMUSG00000044042.20,"Fmn1",1475.28026093116,1.31684638505203,0.379986105611093,3.46551193742802,0.000529223032160971,0.0449219108954292,"Fmn1","formin 1 [Source:MGI Symbol	Acc:MGI:101815]",TRUE,"UP"
ENSMUSG00000027200.18,"Sema6d",731.34552530563,6.2422809205435,0.988203004598644,6.31680018325667,2.67034485144172e-10,3.28666044315447e-07,"Sema6d","sema domain, transmembrane domain (TM), and cytoplasmic domain, (semaphorin) 6D [Source:MGI Symbol	Acc:MGI:2387661]",TRUE,"UP"
ENSMUSG00000037307.12,"Banf2",56.6136757715475,8.40422479170266,2.12658871808715,3.95197469083829,7.75089397981714e-05,0.0107946166516722,"Banf2","barrier to autointegration factor 2 [Source:MGI Symbol	Acc:MGI:2684961]",TRUE,"UP"
ENSMUSG00000063873.11,"Slc24a3",190.727749973806,-4.98545656769103,1.03384972934756,-4.82222553836449,1.41965294103123e-06,0.00040066750307426,"Slc24a3","solute carrier family 24 (sodium/potassium/calcium exchanger), member 3 [Source:MGI Symbol	Acc:MGI:2137513]",TRUE,"DOWN"
ENSMUSG00000027469.17,"Tpx2",232.245310672846,-8.50826674579097,1.61467577637641,-5.26933448204993,1.36919269496806e-07,5.43613667408607e-05,"Tpx2","TPX2, microtubule-associated [Source:MGI Symbol	Acc:MGI:1919369]",TRUE,"DOWN"
ENSMUSG00000027669.15,"Gnb4",84.4212702865156,-6.35039363998546,1.63292708387841,-3.88896338524956,0.000100673303234064,0.0134683371326615,"Gnb4","guanine nucleotide binding protein (G protein), beta 4 [Source:MGI Symbol	Acc:MGI:104581]",TRUE,"DOWN"
ENSMUSG00000033883.12,"D3Ertd254e",134.110886719194,6.03649066873677,1.60886641848668,3.75201483440419,0.000175419081725465,0.018939105770851,"D3Ertd254e","DNA segment, Chr 3, ERATO Doi 254, expressed [Source:MGI Symbol	Acc:MGI:1098769]",TRUE,"UP"
ENSMUSG00000027935.15,"Rab13",64.7061170402995,-7.92416118036405,2.21178547717239,-3.58269880246004,0.000340062632694236,0.0317082642666717,"Rab13","RAB13, member RAS oncogene family [Source:MGI Symbol	Acc:MGI:1927232]",TRUE,"DOWN"
ENSMUSG00000005774.13,"Rfx5",153.653776620899,6.44307077726731,1.62486970856566,3.96528456608061,7.33084371148311e-05,0.0104916307442947,"Rfx5","regulatory factor X, 5 (influences HLA class II expression) [Source:MGI Symbol	Acc:MGI:1858421]",TRUE,"UP"
ENSMUSG00000038495.15,"Otud7b",261.858307195883,-7.82310176108508,1.50042351709734,-5.21392904865912,1.84882206291409e-07,6.51077218849217e-05,"Otud7b","OTU domain containing 7B [Source:MGI Symbol	Acc:MGI:2654703]",TRUE,"DOWN"
ENSMUSG00000097852.7,"4933405D12Rik",76.0703330209146,8.64980164996429,1.96233693583559,4.4079084952254,1.04373621037267e-05,0.00211613932620056,"4933405D12Rik","RIKEN cDNA 4933405D12 gene [Source:MGI Symbol	Acc:MGI:1921307]",TRUE,"UP"
ENSMUSG00000078773.12,"Rad54b",76.7364472272591,-7.76306868038085,2.04795514123418,-3.79064390819738,0.000150257244458318,0.0169666620623209,"Rad54b","RAD54 homolog B (S. cerevisiae) [Source:MGI Symbol	Acc:MGI:3605986]",TRUE,"DOWN"
ENSMUSG00000087128.9,"Gm12655",243.341228833915,8.20598119742956,1.69770458997152,4.83357425426246,1.34103225744478e-06,0.000392986310110246,"Gm12655","predicted gene 12655 [Source:MGI Symbol	Acc:MGI:3651648]",TRUE,"UP"
ENSMUSG00000052767.6,"Gm12703",67.3352525159541,-7.55418599272354,1.96086850859791,-3.85246943362105,0.00011693257706941,0.0148296540832909,"Gm12703","predicted gene 12703 [Source:MGI Symbol	Acc:MGI:3650667]",TRUE,"DOWN"
ENSMUSG00000034557.15,"Zfyve9",526.26085339223,-3.56535047464116,0.970096891785853,-3.67525193084342,0.00023761482375317,0.0243713604229501,"Zfyve9","zinc finger, FYVE domain containing 9 [Source:MGI Symbol	Acc:MGI:2652838]",TRUE,"DOWN"
ENSMUSG00000028976.11,"Slc2a5",272.862298555419,-3.74224670185449,0.677680024245059,-5.52214403253716,3.34887783080621e-08,1.96276134959823e-05,"Slc2a5","solute carrier family 2 (facilitated glucose transporter), member 5 [Source:MGI Symbol	Acc:MGI:1928369]",TRUE,"DOWN"
ENSMUSG00000029033.17,"Acap3",173.9796347073,5.7232865468389,1.49498303936455,3.82832874764359,0.000129016353788979,0.0152685892541803,"Acap3","ArfGAP with coiled-coil, ankyrin repeat and PH domains 3 [Source:MGI Symbol	Acc:MGI:2153589]",TRUE,"UP"
ENSMUSG00000059939.14,"9430015G10Rik",267.308162086751,5.09728485890052,1.264465349484,4.03117796860198,5.54979990511056e-05,0.00822975147374708,"9430015G10Rik","RIKEN cDNA 9430015G10 gene [Source:MGI Symbol	Acc:MGI:2444364]",TRUE,"UP"
ENSMUSG00000104784.2,"Gm42984",100.960606234245,6.05042433883905,1.65297876221291,3.66031583535841,0.00025190455473002,0.025206839509082,"Gm42984","predicted gene 42984 [Source:MGI Symbol	Acc:MGI:5663121]",TRUE,"UP"
ENSMUSG00000029088.17,"Kcnip4",474.495197833183,2.83587604006108,0.685879735613342,4.13465494431779,3.55488347117758e-05,0.00591263591395319,"Kcnip4","Kv channel interacting protein 4 [Source:MGI Symbol	Acc:MGI:1933131]",TRUE,"UP"
ENSMUSG00000029090.13,"Adgra3",113.278635519433,6.98009137988349,1.85780159956772,3.75717804393518,0.000171840238410207,0.0188351692972999,"Adgra3","adhesion G protein-coupled receptor A3 [Source:MGI Symbol	Acc:MGI:1917943]",TRUE,"UP"
ENSMUSG00000037890.14,"Wdr19",92.6005263181456,7.46257386949801,1.9747807374879,3.77893794882317,0.000157498661249157,0.0176226683877693,"Wdr19","WD repeat domain 19 [Source:MGI Symbol	Acc:MGI:2443231]",TRUE,"UP"
ENSMUSG00000029322.13,"Plac8",441.108431430241,-9.56352187473198,1.33095251512269,-7.18547188278192,6.69754579426732e-13,1.3738898939307e-09,"Plac8","placenta-specific 8 [Source:MGI Symbol	Acc:MGI:2445289]",TRUE,"DOWN"
ENSMUSG00000029343.18,"Crybb1",113.960025090526,-7.46856621137453,1.4108754548755,-5.29356874525367,1.19952119805554e-07,5.09093341574746e-05,"Crybb1","crystallin, beta B1 [Source:MGI Symbol	Acc:MGI:104992]",TRUE,"DOWN"
ENSMUSG00000029581.15,"Fscn1",121.713871332511,-7.24493773088647,1.67987345434586,-4.31278779490426,1.61208831852879e-05,0.00310024734757067,"Fscn1","fascin actin-bundling protein 1 [Source:MGI Symbol	Acc:MGI:1352745]",TRUE,"DOWN"
ENSMUSG00000016128.15,"Stard13",709.630162808982,2.01865125712786,0.513178150979712,3.93362666215238,8.36737139428931e-05,0.011442845235657,"Stard13","StAR-related lipid transfer (START) domain containing 13 [Source:MGI Symbol	Acc:MGI:2385331]",TRUE,"UP"
ENSMUSG00000001761.8,"Smo",127.190506743444,-7.90178655265116,1.7235510271337,-4.58459681683575,4.54863286829325e-06,0.00105631270458402,"Smo","smoothened, frizzled class receptor [Source:MGI Symbol	Acc:MGI:108075]",TRUE,"DOWN"
ENSMUSG00000029816.11,"Gpnmb",871.429719602326,2.04814975224972,0.481057105153532,4.25760212313264,2.06631277730142e-05,0.00379584741239192,"Gpnmb","glycoprotein (transmembrane) nmb [Source:MGI Symbol	Acc:MGI:1934765]",TRUE,"UP"
ENSMUSG00000056091.13,"St3gal5",256.198544577299,-8.46687572396046,1.42548426656398,-5.93964866716432,2.85633547416663e-09,2.19723606350268e-06,"St3gal5","ST3 beta-galactoside alpha-2,3-sialyltransferase 5 [Source:MGI Symbol	Acc:MGI:1339963]",TRUE,"DOWN"
ENSMUSG00000045095.17,"Magi1",114.486627589023,-7.24262671444701,1.57017340423724,-4.6126285765013,3.97608433683711e-06,0.000959561686623355,"Magi1","membrane associated guanylate kinase, WW and PDZ domain containing 1 [Source:MGI Symbol	Acc:MGI:1203522]",TRUE,"DOWN"
ENSMUSG00000030257.17,"Srgap3",407.368943654078,4.09955484877875,1.05950901625536,3.8692968024641,0.000109149705048852,0.0141486721706848,"Srgap3","SLIT-ROBO Rho GTPase activating protein 3 [Source:MGI Symbol	Acc:MGI:2152938]",TRUE,"UP"
ENSMUSG00000030123.16,"Plxnd1",529.73076502535,-3.62474016275915,0.854329198399457,-4.24279091660441,2.20757090985606e-05,0.00399570334683947,"Plxnd1","plexin D1 [Source:MGI Symbol	Acc:MGI:2154244]",TRUE,"DOWN"
ENSMUSG00000030117.6,"Gdf3",3033.03359540924,-6.14767183508143,1.28850566280383,-4.77116400226281,1.83164323357537e-06,0.000490084019974905,"Gdf3","growth differentiation factor 3 [Source:MGI Symbol	Acc:MGI:95686]",TRUE,"DOWN"
ENSMUSG00000049037.9,"Clec4a1",344.82163853165,-4.07978287593077,0.820952271964367,-4.96957376848316,6.71002391909954e-07,0.000217334143148098,"Clec4a1","C-type lectin domain family 4, member a1 [Source:MGI Symbol	Acc:MGI:3036291]",TRUE,"DOWN"
ENSMUSG00000033082.11,"Clec1a",124.190378040884,7.95396813728752,1.49498824734128,5.32042185042795,1.0352691360122e-07,4.99673829618422e-05,"Clec1a","C-type lectin domain family 1, member a [Source:MGI Symbol	Acc:MGI:2444151]",TRUE,"UP"
ENSMUSG00000030208.16,"Emp1",81.7085935918919,-7.51325196155088,2.0307215392811,-3.69979429292441,0.000215774294091435,0.0225063560311643,"Emp1","epithelial membrane protein 1 [Source:MGI Symbol	Acc:MGI:107941]",TRUE,"DOWN"
ENSMUSG00000001630.14,"Stk38l",1569.83538898572,1.57124287409691,0.347836389313508,4.51718946714552,6.26658303252475e-06,0.00140234734480572,"Stk38l","serine/threonine kinase 38 like [Source:MGI Symbol	Acc:MGI:1922250]",TRUE,"UP"
ENSMUSG00000016487.16,"Ppfibp1",1873.93730155865,1.36393095859017,0.332369449786357,4.10365922459747,4.06666342969575e-05,0.00658585440693359,"Ppfibp1","PTPRF interacting protein, binding protein 1 (liprin beta 1) [Source:MGI Symbol	Acc:MGI:1914783]",TRUE,"UP"
ENSMUSG00000030413.8,"Pglyrp1",116.904594389015,-10.3826819321924,1.71532568662144,-6.05289247002559,1.42267839378716e-09,1.45919380589436e-06,"Pglyrp1","peptidoglycan recognition protein 1 [Source:MGI Symbol	Acc:MGI:1345092]",TRUE,"DOWN"
ENSMUSG00000121502.1,"ENSMUSG00000121502.1",142.890479261917,6.55327408393586,1.48906148161674,4.40094258352628,1.07781644687188e-05,0.00213963948840308,"ENSMUSG00000121502.1",NA,TRUE,"UP"
ENSMUSG00000051504.19,"Siglech",2153.76405451563,-2.51243945206679,0.362847512155782,-6.92422951211558,4.38354734341953e-12,6.74408758785095e-09,"Siglech","sialic acid binding Ig-like lectin H [Source:MGI Symbol	Acc:MGI:2443256]",TRUE,"DOWN"
ENSMUSG00000030516.15,"Tjp1",1507.82315636115,-1.99034410019101,0.578642370563413,-3.43967915493823,0.000582404174540295,0.0484339904070402,"Tjp1","tight junction protein 1 [Source:MGI Symbol	Acc:MGI:98759]",TRUE,"DOWN"
ENSMUSG00000103887.3,"Gm37008",110.081800409621,6.42515863712071,1.76551084181358,3.6392632007406,0.00027341923260385,0.0267082850387951,"Gm37008","predicted gene, 37008 [Source:MGI Symbol	Acc:MGI:5610236]",TRUE,"UP"
ENSMUSG00000044952.6,"Kctd21",573.456277797064,1.8103937681924,0.509346321695454,3.55434738817032,0.000378918351114753,0.033925511223196,"Kctd21","potassium channel tetramerisation domain containing 21 [Source:MGI Symbol	Acc:MGI:3643121]",TRUE,"UP"
ENSMUSG00000033904.17,"Ccp110",136.546199352645,-6.62913158371114,1.72181557784356,-3.85008224400758,0.000118078168683987,0.0148296540832909,"Ccp110","centriolar coiled coil protein 110 [Source:MGI Symbol	Acc:MGI:2141942]",TRUE,"DOWN"
ENSMUSG00000051457.8,"Spn",581.11619171922,-4.01858288887844,1.05907854853859,-3.79441439393104,0.000147992329962254,0.0169666620623209,"Spn","sialophorin [Source:MGI Symbol	Acc:MGI:98384]",TRUE,"DOWN"
ENSMUSG00000031004.9,"Mki67",302.287395587143,-3.29053011705574,0.942570048358529,-3.49101917972691,0.000481181708995971,0.0418121478279803,"Mki67","antigen identified by monoclonal antibody Ki 67 [Source:MGI Symbol	Acc:MGI:106035]",TRUE,"DOWN"
ENSMUSG00000059108.5,"Ifitm6",67.9770118667935,-9.42276964660197,2.00401015936661,-4.70195702479878,2.57679742282396e-06,0.000647249442451374,"Ifitm6","interferon induced transmembrane protein 6 [Source:MGI Symbol	Acc:MGI:2686976]",TRUE,"DOWN"
ENSMUSG00000031078.16,"Cttn",62.3252938108514,8.70503821556906,2.0598075320183,4.22614155946863,2.37732470050706e-05,0.00424059600200593,"Cttn","cortactin [Source:MGI Symbol	Acc:MGI:99695]",TRUE,"UP"
ENSMUSG00000004568.14,"Arhgef18",588.037844081609,-2.02011659144999,0.567951947707024,-3.55684420065068,0.00037533660245237,0.033925511223196,"Arhgef18","rho/rac guanine nucleotide exchange factor (GEF) 18 [Source:MGI Symbol	Acc:MGI:2142567]",TRUE,"DOWN"
ENSMUSG00000031494.8,"Cd209a",40.7417557890297,-8.72118085989984,2.3711830674019,-3.67798715324651,0.000235081796956781,0.0243141744281014,"Cd209a","CD209a antigen [Source:MGI Symbol	Acc:MGI:2157942]",TRUE,"DOWN"
ENSMUSG00000038069.7,"Cdkn2aip",180.70118558687,-3.86676127243363,1.09654229112506,-3.52632206138287,0.000421374212829789,0.0372809469549789,"Cdkn2aip","CDKN2A interacting protein [Source:MGI Symbol	Acc:MGI:1918175]",TRUE,"DOWN"
ENSMUSG00000030465.20,"Psd3",5261.55395056131,1.06994798035761,0.284893951512439,3.75560089878181,0.000172926074958961,0.0188351692972999,"Psd3","pleckstrin and Sec7 domain containing 3 [Source:MGI Symbol	Acc:MGI:1918215]",TRUE,"UP"
ENSMUSG00000008129.15,"4930432K21Rik",85.9587997941092,7.36648633079066,2.11053184572017,3.49034597403907,0.000482395595675431,0.0418121478279803,"4930432K21Rik","RIKEN cDNA 4930432K21 gene [Source:MGI Symbol	Acc:MGI:1921916]",TRUE,"UP"
ENSMUSG00000110386.2,"Gm42031",668.05218401745,2.50039213740754,0.479584327350982,5.21366524051909,1.85145455473859e-07,6.51077218849217e-05,"Gm42031","predicted gene, 42031 [Source:MGI Symbol	Acc:MGI:5624916]",TRUE,"UP"
ENSMUSG00000031665.8,"Sall1",111.259976101005,-10.0076123819425,1.7426798113621,-5.74265697960916,9.3202407377367e-09,6.37297350000352e-06,"Sall1","spalt like transcription factor 1 [Source:MGI Symbol	Acc:MGI:1889585]",TRUE,"DOWN"
ENSMUSG00000120400.1,"ENSMUSG00000120400.1",59.4267671536095,-8.92809453790513,2.08675757798848,-4.27845315243151,1.88196587629519e-05,0.00350958121294564,"ENSMUSG00000120400.1",NA,TRUE,"DOWN"
ENSMUSG00000031785.17,"Adgrg1",234.540593228554,-5.56850196755019,1.05027579791924,-5.30194257411461,1.14576886391407e-07,5.03647256323372e-05,"Adgrg1","adhesion G protein-coupled receptor G1 [Source:MGI Symbol	Acc:MGI:1340051]",TRUE,"DOWN"
ENSMUSG00000031722.11,"Hp",428.74790922307,-11.4729011266787,1.29553519588878,-8.85572322781082,8.31429488181976e-19,3.41107804684792e-15,"Hp","haptoglobin [Source:MGI Symbol	Acc:MGI:96211]",TRUE,"DOWN"
ENSMUSG00000032815.17,"Fanca",169.739436591696,-7.18744945756254,1.76909630238674,-4.06278021601522,4.84916826625652e-05,0.00775111208066042,"Fanca","Fanconi anemia, complementation group A [Source:MGI Symbol	Acc:MGI:1341823]",TRUE,"DOWN"
ENSMUSG00000019478.18,"Rab4a",92.1841380624726,9.68097455276042,1.82397431443613,5.30762658012167,1.11061876627221e-07,5.03647256323372e-05,"Rab4a","RAB4A, member RAS oncogene family [Source:MGI Symbol	Acc:MGI:105069]",TRUE,"UP"
ENSMUSG00000110605.3,"Gm32856",239.698564451138,6.45362217682151,1.46444814608015,4.40686288148594,1.04878533391481e-05,0.00211613932620056,"Gm32856","predicted gene, 32856 [Source:MGI Symbol	Acc:MGI:5592015]",TRUE,"UP"
ENSMUSG00000074505.7,"Fat3",3138.315747489,1.30052171877678,0.342227765720656,3.80016424452928,0.000144600216401066,0.0169498996520412,"Fat3","FAT atypical cadherin 3 [Source:MGI Symbol	Acc:MGI:2444314]",TRUE,"UP"
ENSMUSG00000032014.7,"Oaf",68.894245142238,-6.41483078115458,1.58707911518798,-4.04190989583704,5.30176060591861e-05,0.00822975147374708,"Oaf","out at first homolog [Source:MGI Symbol	Acc:MGI:94852]",TRUE,"DOWN"
ENSMUSG00000040219.5,"Ttc12",182.062259465864,5.99064562720905,1.5019986318896,3.98844945662333,6.65065687586283e-05,0.00974479581287139,"Ttc12","tetratricopeptide repeat domain 12 [Source:MGI Symbol	Acc:MGI:2444588]",TRUE,"UP"
ENSMUSG00000032261.17,"Sh3bgrl2",829.132045729722,2.43943681011506,0.474333686870511,5.14287067867689,2.70571879618008e-07,9.25055192871788e-05,"Sh3bgrl2","SH3 domain binding glutamic acid-rich protein like 2 [Source:MGI Symbol	Acc:MGI:1915350]",TRUE,"UP"
ENSMUSG00000032586.10,"Traip",46.8701970193781,-7.71609923552998,2.0151911481806,-3.82896641963537,0.000128682562127751,0.0152685892541803,"Traip","TRAF-interacting protein [Source:MGI Symbol	Acc:MGI:1096377]",TRUE,"DOWN"
ENSMUSG00000052336.8,"Cx3cr1",74763.4436638216,1.34018654505505,0.187455219878075,7.1493690382521,8.71776733410489e-13,1.53283257640233e-09,"Cx3cr1","chemokine (C-X3-C motif) receptor 1 [Source:MGI Symbol	Acc:MGI:1333815]",TRUE,"UP"
ENSMUSG00000015202.14,"Cnksr3",814.746201056914,1.87105040859465,0.54613008985339,3.4260159682777,0.000612504371965031,0.0499201054412594,"Cnksr3","Cnksr family member 3 [Source:MGI Symbol	Acc:MGI:2674130]",TRUE,"UP"
ENSMUSG00000032834.12,"Pwp2",286.942686118446,8.52464038873147,1.60331205127473,5.31689410177753,1.0555345767045e-07,4.99673829618422e-05,"Pwp2","PWP2 periodic tryptophan protein homolog (yeast) [Source:MGI Symbol	Acc:MGI:1341200]",TRUE,"UP"
ENSMUSG00000020042.16,"Btbd11",107.45128065302,7.7552572048393,1.57332281346035,4.92922185993254,8.25577793903762e-07,0.00025598140945215,"Btbd11","BTB (POZ) domain containing 11 [Source:MGI Symbol	Acc:MGI:1921257]",TRUE,"UP"
ENSMUSG00000020053.19,"Igf1",5187.71594407353,1.4004192338513,0.261729920956184,5.35062719896571,8.76499192164737e-08,4.49498002381816e-05,"Igf1","insulin-like growth factor 1 [Source:MGI Symbol	Acc:MGI:96432]",TRUE,"UP"
ENSMUSG00000020181.19,"Nav3",538.642185591865,-3.44585392668963,0.823373159924905,-4.18504524364616,2.85109308753765e-05,0.00491631259784876,"Nav3","neuron navigator 3 [Source:MGI Symbol	Acc:MGI:2183703]",TRUE,"DOWN"
ENSMUSG00000044966.5,"Fbxo48",58.7110156204993,-7.80848833863492,2.26734042158578,-3.44389764514218,0.000573392728374088,0.0480089639512127,"Fbxo48","F-box protein 48 [Source:MGI Symbol	Acc:MGI:2442569]",TRUE,"DOWN"
ENSMUSG00000049321.18,"Zfp2",133.211126540067,-8.46087400847514,1.80221625551844,-4.69470519010563,2.66991493650139e-06,0.000657226260769182,"Zfp2","zinc finger protein 2 [Source:MGI Symbol	Acc:MGI:99167]",TRUE,"DOWN"
ENSMUSG00000018593.14,"Sparc",1268.5520429392,-6.50993417462766,0.784555769575467,-8.29760538011245,1.0623085782695e-16,3.26872349533524e-13,"Sparc","secreted acidic cysteine rich glycoprotein [Source:MGI Symbol	Acc:MGI:98373]",TRUE,"DOWN"
ENSMUSG00000060600.16,"Eno3",261.223279060603,-4.68975637501115,1.29070817875073,-3.63347536818924,0.000279629153009926,0.0268880907441107,"Eno3","enolase 3, beta muscle [Source:MGI Symbol	Acc:MGI:95395]",TRUE,"DOWN"
ENSMUSG00000120117.1,"ENSMUSG00000120117.1",52.1508608103516,-8.82019900503693,2.1844991880904,-4.03762979319172,5.39939722313241e-05,0.00822975147374708,"ENSMUSG00000120117.1",NA,TRUE,"DOWN"
ENSMUSG00000048498.9,"Cd300e",230.227574633135,-10.4924078710475,1.43575203760702,-7.30795262428133,2.71243383528517e-13,6.67692712893798e-10,"Cd300e","CD300E molecule [Source:MGI Symbol	Acc:MGI:2387602]",TRUE,"DOWN"
ENSMUSG00000050106.19,"Tmc8",89.1181550679657,-4.55370348047086,1.30910717196982,-3.4784802787528,0.000504265541425443,0.04311466142064,"Tmc8","transmembrane channel-like gene family 8 [Source:MGI Symbol	Acc:MGI:2669037]",TRUE,"DOWN"
ENSMUSG00000020577.18,"Tspan13",457.502624024395,-2.37901962322703,0.598666208666991,-3.97386655332398,7.07151929860952e-05,0.0102395599443866,"Tspan13","tetraspanin 13 [Source:MGI Symbol	Acc:MGI:1913359]",TRUE,"DOWN"
ENSMUSG00000021087.19,"Rtn1",924.066586962453,-1.64405028254839,0.458675288283411,-3.58434457784118,0.000337925718035754,0.0317082642666717,"Rtn1","reticulon 1 [Source:MGI Symbol	Acc:MGI:1933947]",TRUE,"DOWN"
ENSMUSG00000015143.16,"Actn1",567.584470791806,2.46361473911876,0.608560375634239,4.04826675833305,5.15983186184016e-05,0.00814195007122163,"Actn1","actinin, alpha 1 [Source:MGI Symbol	Acc:MGI:2137706]",TRUE,"UP"
ENSMUSG00000079017.4,"Ifi27l2a",1639.37640198967,-1.69098070959669,0.432420593257113,-3.91049995297344,9.21052781932884e-05,0.0124574919121208,"Ifi27l2a","interferon, alpha-inducible protein 27 like 2A [Source:MGI Symbol	Acc:MGI:1924183]",TRUE,"DOWN"
ENSMUSG00000120100.1,"ENSMUSG00000120100.1",84.5049750981208,-6.8820829640664,1.9164010169509,-3.59114971406986,0.000329222440376527,0.031411393768638,"ENSMUSG00000120100.1",NA,TRUE,"DOWN"
ENSMUSG00000042063.12,"Zfp386",707.270974522015,3.5707370083348,0.828933276050173,4.30762898715949,1.65013869249909e-05,0.00312460108111981,"Zfp386","zinc finger protein 386 (Kruppel-like) [Source:MGI Symbol	Acc:MGI:1930708]",TRUE,"UP"
ENSMUSG00000021175.16,"Cdca7l",233.162643382614,4.72915537154458,1.23385958122235,3.83281488713615,0.000126685283068333,0.0152685892541803,"Cdca7l","cell division cycle associated 7 like [Source:MGI Symbol	Acc:MGI:2384982]",TRUE,"UP"
ENSMUSG00000021306.12,"Gpr137b",1684.97397681173,1.53626914586232,0.35109882331246,4.37560323150133,1.21097113653159e-05,0.00236581472197314,"Gpr137b","G protein-coupled receptor 137B [Source:MGI Symbol	Acc:MGI:1891463]",TRUE,"UP"
ENSMUSG00000056222.16,"Spock1",73.3712538353654,-7.96288313317846,1.68446816133711,-4.72723873086306,2.27593625319731e-06,0.000596004753284096,"Spock1","sparc/osteonectin, cwcv and kazal-like domains proteoglycan 1 [Source:MGI Symbol	Acc:MGI:105371]",TRUE,"DOWN"
ENSMUSG00000021697.13,"Depdc1b",82.6281551819704,-8.58173671828497,1.78027724695213,-4.82044958614006,1.43235051472761e-06,0.00040066750307426,"Depdc1b","DEP domain containing 1B [Source:MGI Symbol	Acc:MGI:2145425]",TRUE,"DOWN"
ENSMUSG00000086111.3,"Gm15326",224.122492400227,4.21065207325134,1.22965659294079,3.42425039431647,0.000616497889752309,0.0499201054412594,"Gm15326","predicted gene 15326 [Source:MGI Symbol	Acc:MGI:3705205]",TRUE,"UP"
ENSMUSG00000021879.14,"Dnah12",71.8935997019651,-9.55266219281683,1.96455149474734,-4.86251555042358,1.15903270260636e-06,0.000347935963504367,"Dnah12","dynein, axonemal, heavy chain 12 [Source:MGI Symbol	Acc:MGI:107720]",TRUE,"DOWN"
ENSMUSG00000058690.15,"Ccser2",1088.47960619201,1.53225608835333,0.379983303144464,4.03243004540858,5.52030501737336e-05,0.00822975147374708,"Ccser2","coiled-coil serine rich 2 [Source:MGI Symbol	Acc:MGI:101859]",TRUE,"UP"
ENSMUSG00000022057.9,"Adamdec1",138.78916453314,5.5350930453404,1.52277665161997,3.63486860627396,0.000278122346537134,0.0268880907441107,"Adamdec1","ADAM-like, decysin 1 [Source:MGI Symbol	Acc:MGI:1917650]",TRUE,"UP"
ENSMUSG00000033730.5,"Egr3",61.4495957513731,7.25205189334912,1.91207430938969,3.79276676525394,0.000148978070393917,0.0169666620623209,"Egr3","early growth response 3 [Source:MGI Symbol	Acc:MGI:1306780]",TRUE,"UP"
ENSMUSG00000114980.2,"4933432I03Rik",215.991488689009,4.82296963502574,1.39633441422361,3.45402189181695,0.000552292540944287,0.046559017766728,"4933432I03Rik","RIKEN cDNA 4933432I03 gene [Source:MGI Symbol	Acc:MGI:1918514]",TRUE,"UP"
ENSMUSG00000022303.10,"Dcstamp",299.151913741663,-7.28226152284405,1.22214598621717,-5.95858563949825,2.5443030593815e-09,2.1593890035848e-06,"Dcstamp","dendrocyte expressed seven transmembrane protein [Source:MGI Symbol	Acc:MGI:1923016]",TRUE,"DOWN"
ENSMUSG00000016552.14,"Foxred2",78.463907897355,5.99185421650979,1.74778008998278,3.42826551855779,0.000607451030629266,0.0498433818999,"Foxred2","FAD-dependent oxidoreductase domain containing 2 [Source:MGI Symbol	Acc:MGI:106315]",TRUE,"UP"
ENSMUSG00000023034.8,"Nr4a1",1514.9230243697,-4.4052963802329,0.777908362126561,-5.6630017039413,1.48747682069794e-08,9.63571826797384e-06,"Nr4a1","nuclear receptor subfamily 4, group A, member 1 [Source:MGI Symbol	Acc:MGI:1352454]",TRUE,"DOWN"
ENSMUSG00000116114.3,"Gm35853",111.052974187802,-3.77431675402101,0.993819761522365,-3.79778798948352,0.000145993109647357,0.0169517282409403,"Gm35853","predicted gene, 35853 [Source:MGI Symbol	Acc:MGI:5595012]",TRUE,"DOWN"
ENSMUSG00000047434.15,"Xxylt1",435.167878791362,2.17089540938977,0.592513884338868,3.66387263956198,0.000248430349255624,0.0250629568740838,"Xxylt1","xyloside xylosyltransferase 1 [Source:MGI Symbol	Acc:MGI:2146443]",TRUE,"UP"
ENSMUSG00000075254.13,"Heg1",105.626320952394,-7.1188543705202,1.48845053752694,-4.78272820697701,1.72931882277338e-06,0.000472987912682107,"Heg1","heart development protein with EGF-like domains 1 [Source:MGI Symbol	Acc:MGI:1924696]",TRUE,"DOWN"
ENSMUSG00000074892.10,"B3galt5",154.271684535261,-8.99366550805317,1.98095964748263,-4.54005487667665,5.62395888878863e-06,0.00128184603709649,"B3galt5","UDP-Gal:betaGlcNAc beta 1,3-galactosyltransferase, polypeptide 5 [Source:MGI Symbol	Acc:MGI:2136878]",TRUE,"DOWN"
ENSMUSG00000097781.2,"9330136K24Rik",76.0555529120331,6.31358838362768,1.76362156401857,3.579899742914,0.000343726059631063,0.031808874751422,"9330136K24Rik","RIKEN cDNA 9330136K24 gene [Source:MGI Symbol	Acc:MGI:2442883]",TRUE,"UP"
ENSMUSG00000073421.7,"H2-Ab1",50544.8928297449,1.43114272306263,0.216386674106679,6.61382097105053,3.74524652096772e-11,5.12183268667452e-08,"H2-Ab1","histocompatibility 2, class II antigen A, beta 1 [Source:MGI Symbol	Acc:MGI:103070]",TRUE,"UP"
ENSMUSG00000036594.16,"H2-Aa",47801.8835160001,1.32575818042794,0.23872451133091,5.55350673056873,2.79994879112334e-08,1.7230884860573e-05,"H2-Aa","histocompatibility 2, class II antigen A, alpha [Source:MGI Symbol	Acc:MGI:95895]",TRUE,"UP"
ENSMUSG00000060586.12,"H2-Eb1",19354.2944175138,1.59433329843584,0.254951631827393,6.25347359814206,4.01422452551896e-10,4.4915523145534e-07,"H2-Eb1","histocompatibility 2, class II antigen E beta [Source:MGI Symbol	Acc:MGI:95901]",TRUE,"UP"
ENSMUSG00000041754.6,"Trem3",134.514739975452,-8.16671721123493,1.54689025312339,-5.27944189624647,1.2957796015848e-07,5.31615177876855e-05,"Trem3","triggering receptor expressed on myeloid cells 3 [Source:MGI Symbol	Acc:MGI:1930003]",TRUE,"DOWN"
ENSMUSG00000032915.7,"Adgre4",710.745595232909,-5.82855268705314,0.979084564120012,-5.95306360721943,2.63168955588008e-09,2.1593890035848e-06,"Adgre4","adhesion G protein-coupled receptor E4 [Source:MGI Symbol	Acc:MGI:1196464]",TRUE,"DOWN"
ENSMUSG00000001228.15,"Uhrf1",67.5841173209655,-7.47719203927531,1.78389200299347,-4.19150488186962,2.77110224300553e-05,0.00487238948670171,"Uhrf1","ubiquitin-like, containing PHD and RING finger domains, 1 [Source:MGI Symbol	Acc:MGI:1338889]",TRUE,"DOWN"
ENSMUSG00000024164.16,"C3",1073.88809017539,2.61875180282636,0.732574514436634,3.57472414234917,0.000350597351334629,0.0322026283599001,"C3","complement component 3 [Source:MGI Symbol	Acc:MGI:88227]",TRUE,"UP"
ENSMUSG00000033278.11,"Ptprm",235.014454526608,-5.723711668443,0.960487985111118,-5.9591705020452,2.5352148070845e-09,2.1593890035848e-06,"Ptprm","protein tyrosine phosphatase, receptor type, M [Source:MGI Symbol	Acc:MGI:102694]",TRUE,"DOWN"
ENSMUSG00000024044.20,"Epb41l3",252.718172215497,-2.46273727508288,0.708009979072393,-3.47839345189663,0.00050442892789829,0.04311466142064,"Epb41l3","erythrocyte membrane protein band 4.1 like 3 [Source:MGI Symbol	Acc:MGI:103008]",TRUE,"DOWN"
ENSMUSG00000117613.3,"ENSMUSG00000117613.3",5021.14810803985,-1.06502365813165,0.274458202899554,-3.88045847010603,0.000104259747108532,0.0137981609399119,"ENSMUSG00000117613.3",NA,TRUE,"DOWN"
ENSMUSG00000046668.10,"Cxxc5",410.20040206344,-2.06431136435326,0.601521208637385,-3.43181808839211,0.000599549571525036,0.0495252089015446,"Cxxc5","CXXC finger 5 [Source:MGI Symbol	Acc:MGI:1914643]",TRUE,"DOWN"
ENSMUSG00000001700.11,"Gramd3",195.533154549688,-8.17829791981476,1.51082819962901,-5.41312236680713,6.19351336444524e-08,3.46498920407236e-05,"Gramd3","GRAM domain containing 3 [Source:MGI Symbol	Acc:MGI:1914815]",TRUE,"DOWN"
ENSMUSG00000024608.12,"Rps14",15479.9853208833,-1.12960709062927,0.304189391034634,-3.71349929985118,0.0002044130307029,0.0215035519819769,"Rps14","ribosomal protein S14 [Source:MGI Symbol	Acc:MGI:98107]",TRUE,"DOWN"
ENSMUSG00000024610.16,"Cd74",130695.205539857,1.98325484664746,0.213543274352905,9.28736740905216,1.58151527271822e-20,9.73264498830791e-17,"Cd74","CD74 antigen (invariant polypeptide of major histocompatibility complex, class II antigen-associated) [Source:MGI Symbol	Acc:MGI:96534]",TRUE,"UP"
ENSMUSG00000092341.6,"Malat1",151775.605693395,1.02212531163992,0.245079857706331,4.1705806474912,3.03824507684298e-05,0.0051225644391484,"Malat1","metastasis associated lung adenocarcinoma transcript 1 (non-coding RNA) [Source:MGI Symbol	Acc:MGI:1919539]",TRUE,"UP"
ENSMUSG00000034765.7,"Dusp5",257.959352652123,-6.38485423270908,1.58380183570538,-4.03134665509807,5.54581751218022e-05,0.00822975147374708,"Dusp5","dual specificity phosphatase 5 [Source:MGI Symbol	Acc:MGI:2685183]",TRUE,"DOWN"
ENSMUSG00000068270.16,"Shroom4",83.1393196931468,7.46355919939885,1.88937003510999,3.95028981126207,7.80566202468984e-05,0.0107946166516722,"Shroom4","shroom family member 4 [Source:MGI Symbol	Acc:MGI:2685570]",TRUE,"UP"
ENSMUSG00000031403.15,"Dkc1",496.138412857366,-2.74369358756809,0.738540774114071,-3.7150197846007,0.000203187796044427,0.0215035519819769,"Dkc1","dyskeratosis congenita 1, dyskerin [Source:MGI Symbol	Acc:MGI:1861727]",TRUE,"DOWN"
ENSMUSG00000090110.9,"Cmc4",179.622115558301,-6.17786254243978,1.50193266872503,-4.11327529594524,3.90084730762926e-05,0.00640155048830679,"Cmc4","C-x(9)-C motif containing 4 [Source:MGI Symbol	Acc:MGI:5637812]",TRUE,"DOWN"
ENSMUSG00000031217.9,"Efnb1",134.046024184622,6.24949096947435,1.62489956524998,3.84607830731552,0.000120023418279884,0.0149216993150386,"Efnb1","ephrin B1 [Source:MGI Symbol	Acc:MGI:102708]",TRUE,"UP"
ENSMUSG00000087368.8,"BC065397",170.588870415951,8.10385001202798,1.82190294784925,4.4480141061271,8.66678394835156e-06,0.00183783443725138,"BC065397","cDNA sequence BC065397 [Source:MGI Symbol	Acc:MGI:3584520]",TRUE,"UP"
ENSMUSG00000040621.15,"Gemin8",155.26776206067,-5.60651048725835,1.34028565008434,-4.18307133774471,2.87597097046726e-05,0.00491631259784876,"Gemin8","gem nuclear organelle associated protein 8 [Source:MGI Symbol	Acc:MGI:2384300]",TRUE,"DOWN"
ENSMUSG00000040522.6,"Tlr8",5061.00653249569,1.25133931215351,0.35502622842127,3.52463906038144,0.000424060170108633,0.0372809469549789,"Tlr8","toll-like receptor 8 [Source:MGI Symbol	Acc:MGI:2176887]",TRUE,"UP"
EGFP,"EGFP",1613.43264326891,3.40723149158057,0.360956559326045,9.4394502705321,3.74740250493506e-21,4.61230300307408e-17,"EGFP",NA,TRUE,"UP"

## Sheet: deg (2)
Column1	gene_name	baseMean	log2FoldChange	IfcSE	stat	pvalue	padj	gene_name.1	gene_des	threshold_OE	diffexpressed
ENSMUSG00000066877.12	Nck2	144.8776655125	7.68494213844029	1.71075317134698	4.49213964185695	7.05111633150039e-06	0.00154973463943048	Nck2	non-catalytic region of tyrosine kinase adaptor protein 2 [Source:MGI Symbol;Acc:MGI:1306821]	TRUE	UP
ENSMUSG00000026193.16	Fn1	410.924278888375	-6.92124222061026	1.32480653986191	-5.22434182830324	1.7477565106259e-07	6.51077218849217e-05	Fn1	fibronectin 1 [Source:MGI Symbol;Acc:MGI:95566]	TRUE	DOWN
ENSMUSG00000055322.17	Tns1	2527.40814643818	1.47933546604508	0.274811781943071	5.38308603650599	7.32195184656446e-08	3.91819927510936e-05	Tns1	tensin 1 [Source:MGI Symbol;Acc:MGI:104552]	TRUE	UP
ENSMUSG00000026207.17	Speg	498.168628342903	2.01637848427956	0.551276171229073	3.65765579851572	0.000254532543816256	0.0252644076555683	Speg	SPEG complex locus [Source:MGI Symbol;Acc:MGI:109282]	TRUE	UP
ENSMUSG00000032997.17	Chpf	106.968128785911	7.30149540135718	1.88709697231175	3.86916809707592	0.000109207333134145	0.0141486721706848	Chpf	chondroitin polymerizing factor [Source:MGI Symbol;Acc:MGI:106576]	TRUE	UP
ENSMUSG00000092572.9	Serpinb10	71.4921928341522	-9.69582798248876	1.96760668777328	-4.92772668579482	8.31918782749917e-07	0.00025598140945215	Serpinb10	serine (or cysteine) peptidase inhibitor, clade B (ovalbumin), member 10 [Source:MGI Symbol;Acc:MGI:2138648]	TRUE	DOWN
ENSMUSG00000026389.17	Steap3	297.713024637102	4.94912793299661	1.29196887261236	3.83068666584009	0.000127786147876881	0.0152685892541803	Steap3	STEAP family member 3 [Source:MGI Symbol;Acc:MGI:1915678]	TRUE	UP
ENSMUSG00000102014.2	2900009J06Rik	109.287603488736	-7.39619018719699	1.91906650943522	-3.85405620432285	0.000116176907330205	0.0148296540832909	2900009J06Rik	RIKEN cDNA 2900009J06 gene [Source:MGI Symbol;Acc:MGI:1920137]	TRUE	DOWN
ENSMUSG00000120355.1	ENSMUSG00000120355.1	99.0103893189626	-5.74486357417201	1.60331990298661	-3.58310500822118	0.000339534033325405	0.0317082642666717	ENSMUSG00000120355.1	NA	TRUE	DOWN
ENSMUSG00000026675.13	Hsd17b7	95.1694445885904	7.8029550034948	2.03363567848924	3.83694832168342	0.000124572673607638	0.0152685892541803	Hsd17b7	hydroxysteroid (17-beta) dehydrogenase 7 [Source:MGI Symbol;Acc:MGI:1330808]	TRUE	UP
ENSMUSG00000066677.13	Ifi208	103.066933661716	-6.68737197699289	1.3159213904716	-5.0818932083749	3.73691496887624e-07	0.000124307971451159	Ifi208	interferon activated gene 208 [Source:MGI Symbol;Acc:MGI:2442822]	TRUE	DOWN
ENSMUSG00000103043.2	Gm37306	112.785665460451	-7.03862386391612	1.57854925997172	-4.45891936501382	8.23739004677659e-06	0.00177869818764432	Gm37306	predicted gene, 37306 [Source:MGI Symbol;Acc:MGI:5610534]	TRUE	DOWN
ENSMUSG00000026768.11	Itga8	246.261257825198	3.59018464954611	0.781803886937403	4.59218060888659	4.38638501645234e-06	0.00103822359197107	Itga8	integrin alpha 8 [Source:MGI Symbol;Acc:MGI:109442]	TRUE	UP
ENSMUSG00000057914.16	Cacnb2	2752.9377405168	1.51959013714636	0.29135968076195	5.21551277504287	1.83309425292284e-07	6.51077218849217e-05	Cacnb2	calcium channel, voltage-dependent, beta 2 subunit [Source:MGI Symbol;Acc:MGI:894644]	TRUE	UP
ENSMUSG00000026748.14	Plxdc2	14807.6472380894	1.57984255932495	0.272887829315549	5.78934781843323	7.06602429154263e-09	5.11580158707687e-06	Plxdc2	plexin domain containing 2 [Source:MGI Symbol;Acc:MGI:1914698]	TRUE	UP
ENSMUSG00000026829.10	Gbgt1	868.59414119102	1.87684411718809	0.499386975874138	3.75829608672277	0.000171074373644437	0.0188351692972999	Gbgt1	globoside alpha-1,3-N-acetylgalactosaminyltransferase 1 [Source:MGI Symbol;Acc:MGI:2449143]	TRUE	UP
ENSMUSG00000026866.18	Kynu	2407.27110077569	1.3361167968453	0.283518641989643	4.71262414163972	2.44547007847308e-06	0.000627059285955138	Kynu	kynureninase (L-kynurenine hydrolase) [Source:MGI Symbol;Acc:MGI:1918039]	TRUE	UP
ENSMUSG00000035168.17	Tanc1	305.967043866278	4.6579676525538	1.04803104738831	4.44449395288569	8.80989858610916e-06	0.00183783443725138	Tanc1	tetratricopeptide repeat, ankyrin repeat and coiled-coil containing 1 [Source:MGI Symbol;Acc:MGI:1914110]	TRUE	UP
ENSMUSG00000075273.5	Ttc30b	127.139182163237	5.78971048122163	1.62699615128898	3.55852745972064	0.00037293980630681	0.033925511223196	Ttc30b	tetratricopeptide repeat domain 30B [Source:MGI Symbol;Acc:MGI:1919671]	TRUE	UP
ENSMUSG00000044042.20	Fmn1	1475.28026093116	1.31684638505203	0.379986105611093	3.46551193742802	0.000529223032160971	0.0449219108954292	Fmn1	formin 1 [Source:MGI Symbol;Acc:MGI:101815]	TRUE	UP
ENSMUSG00000027200.18	Sema6d	731.34552530563	6.2422809205435	0.988203004598644	6.31680018325667	2.67034485144172e-10	3.28666044315447e-07	Sema6d	sema domain, transmembrane domain (TM), and cytoplasmic domain, (semaphorin) 6D [Source:MGI Symbol;Acc:MGI:2387661]	TRUE	UP
ENSMUSG00000037307.12	Banf2	56.6136757715475	8.40422479170266	2.12658871808715	3.95197469083829	7.75089397981714e-05	0.0107946166516722	Banf2	barrier to autointegration factor 2 [Source:MGI Symbol;Acc:MGI:2684961]	TRUE	UP
ENSMUSG00000063873.11	Slc24a3	190.727749973806	-4.98545656769103	1.03384972934756	-4.82222553836449	1.41965294103123e-06	0.00040066750307426	Slc24a3	solute carrier family 24 (sodium/potassium/calcium exchanger), member 3 [Source:MGI Symbol;Acc:MGI:2137513]	TRUE	DOWN
ENSMUSG00000027469.17	Tpx2	232.245310672846	-8.50826674579097	1.61467577637641	-5.26933448204993	1.36919269496806e-07	5.43613667408607e-05	Tpx2	TPX2, microtubule-associated [Source:MGI Symbol;Acc:MGI:1919369]	TRUE	DOWN
ENSMUSG00000027669.15	Gnb4	84.4212702865156	-6.35039363998546	1.63292708387841	-3.88896338524956	0.000100673303234064	0.0134683371326615	Gnb4	guanine nucleotide binding protein (G protein), beta 4 [Source:MGI Symbol;Acc:MGI:104581]	TRUE	DOWN
ENSMUSG00000033883.12	D3Ertd254e	134.110886719194	6.03649066873677	1.60886641848668	3.75201483440419	0.000175419081725465	0.018939105770851	D3Ertd254e	DNA segment, Chr 3, ERATO Doi 254, expressed [Source:MGI Symbol;Acc:MGI:1098769]	TRUE	UP
ENSMUSG00000027935.15	Rab13	64.7061170402995	-7.92416118036405	2.21178547717239	-3.58269880246004	0.000340062632694236	0.0317082642666717	Rab13	RAB13, member RAS oncogene family [Source:MGI Symbol;Acc:MGI:1927232]	TRUE	DOWN
ENSMUSG00000005774.13	Rfx5	153.653776620899	6.44307077726731	1.62486970856566	3.96528456608061	7.33084371148311e-05	0.0104916307442947	Rfx5	regulatory factor X, 5 (influences HLA class II expression) [Source:MGI Symbol;Acc:MGI:1858421]	TRUE	UP
ENSMUSG00000038495.15	Otud7b	261.858307195883	-7.82310176108508	1.50042351709734	-5.21392904865912	1.84882206291409e-07	6.51077218849217e-05	Otud7b	OTU domain containing 7B [Source:MGI Symbol;Acc:MGI:2654703]	TRUE	DOWN
ENSMUSG00000097852.7	4933405D12Rik	76.0703330209146	8.64980164996429	1.96233693583559	4.4079084952254	1.04373621037267e-05	0.00211613932620056	4933405D12Rik	RIKEN cDNA 4933405D12 gene [Source:MGI Symbol;Acc:MGI:1921307]	TRUE	UP
ENSMUSG00000078773.12	Rad54b	76.7364472272591	-7.76306868038085	2.04795514123418	-3.79064390819738	0.000150257244458318	0.0169666620623209	Rad54b	RAD54 homolog B (S. cerevisiae) [Source:MGI Symbol;Acc:MGI:3605986]	TRUE	DOWN
ENSMUSG00000087128.9	Gm12655	243.341228833915	8.20598119742956	1.69770458997152	4.83357425426246	1.34103225744478e-06	0.000392986310110246	Gm12655	predicted gene 12655 [Source:MGI Symbol;Acc:MGI:3651648]	TRUE	UP
ENSMUSG00000052767.6	Gm12703	67.3352525159541	-7.55418599272354	1.96086850859791	-3.85246943362105	0.00011693257706941	0.0148296540832909	Gm12703	predicted gene 12703 [Source:MGI Symbol;Acc:MGI:3650667]	TRUE	DOWN
ENSMUSG00000034557.15	Zfyve9	526.26085339223	-3.56535047464116	0.970096891785853	-3.67525193084342	0.00023761482375317	0.0243713604229501	Zfyve9	zinc finger, FYVE domain containing 9 [Source:MGI Symbol;Acc:MGI:2652838]	TRUE	DOWN
ENSMUSG00000028976.11	Slc2a5	272.862298555419	-3.74224670185449	0.677680024245059	-5.52214403253716	3.34887783080621e-08	1.96276134959823e-05	Slc2a5	solute carrier family 2 (facilitated glucose transporter), member 5 [Source:MGI Symbol;Acc:MGI:1928369]	TRUE	DOWN
ENSMUSG00000029033.17	Acap3	173.9796347073	5.7232865468389	1.49498303936455	3.82832874764359	0.000129016353788979	0.0152685892541803	Acap3	ArfGAP with coiled-coil, ankyrin repeat and PH domains 3 [Source:MGI Symbol;Acc:MGI:2153589]	TRUE	UP
ENSMUSG00000059939.14	9430015G10Rik	267.308162086751	5.09728485890052	1.264465349484	4.03117796860198	5.54979990511056e-05	0.00822975147374708	9430015G10Rik	RIKEN cDNA 9430015G10 gene [Source:MGI Symbol;Acc:MGI:2444364]	TRUE	UP
ENSMUSG00000104784.2	Gm42984	100.960606234245	6.05042433883905	1.65297876221291	3.66031583535841	0.00025190455473002	0.025206839509082	Gm42984	predicted gene 42984 [Source:MGI Symbol;Acc:MGI:5663121]	TRUE	UP
ENSMUSG00000029088.17	Kcnip4	474.495197833183	2.83587604006108	0.685879735613342	4.13465494431779	3.55488347117758e-05	0.00591263591395319	Kcnip4	Kv channel interacting protein 4 [Source:MGI Symbol;Acc:MGI:1933131]	TRUE	UP
ENSMUSG00000029090.13	Adgra3	113.278635519433	6.98009137988349	1.85780159956772	3.75717804393518	0.000171840238410207	0.0188351692972999	Adgra3	adhesion G protein-coupled receptor A3 [Source:MGI Symbol;Acc:MGI:1917943]	TRUE	UP
ENSMUSG00000037890.14	Wdr19	92.6005263181456	7.46257386949801	1.9747807374879	3.77893794882317	0.000157498661249157	0.0176226683877693	Wdr19	WD repeat domain 19 [Source:MGI Symbol;Acc:MGI:2443231]	TRUE	UP
ENSMUSG00000029322.13	Plac8	441.108431430241	-9.56352187473198	1.33095251512269	-7.18547188278192	6.69754579426732e-13	1.3738898939307e-09	Plac8	placenta-specific 8 [Source:MGI Symbol;Acc:MGI:2445289]	TRUE	DOWN
ENSMUSG00000029343.18	Crybb1	113.960025090526	-7.46856621137453	1.4108754548755	-5.29356874525367	1.19952119805554e-07	5.09093341574746e-05	Crybb1	crystallin, beta B1 [Source:MGI Symbol;Acc:MGI:104992]	TRUE	DOWN
ENSMUSG00000029581.15	Fscn1	121.713871332511	-7.24493773088647	1.67987345434586	-4.31278779490426	1.61208831852879e-05	0.00310024734757067	Fscn1	fascin actin-bundling protein 1 [Source:MGI Symbol;Acc:MGI:1352745]	TRUE	DOWN
ENSMUSG00000016128.15	Stard13	709.630162808982	2.01865125712786	0.513178150979712	3.93362666215238	8.36737139428931e-05	0.011442845235657	Stard13	StAR-related lipid transfer (START) domain containing 13 [Source:MGI Symbol;Acc:MGI:2385331]	TRUE	UP
ENSMUSG00000001761.8	Smo	127.190506743444	-7.90178655265116	1.7235510271337	-4.58459681683575	4.54863286829325e-06	0.00105631270458402	Smo	smoothened, frizzled class receptor [Source:MGI Symbol;Acc:MGI:108075]	TRUE	DOWN
ENSMUSG00000029816.11	Gpnmb	871.429719602326	2.04814975224972	0.481057105153532	4.25760212313264	2.06631277730142e-05	0.00379584741239192	Gpnmb	glycoprotein (transmembrane) nmb [Source:MGI Symbol;Acc:MGI:1934765]	TRUE	UP
ENSMUSG00000056091.13	St3gal5	256.198544577299	-8.46687572396046	1.42548426656398	-5.93964866716432	2.85633547416663e-09	2.19723606350268e-06	St3gal5	ST3 beta-galactoside alpha-2,3-sialyltransferase 5 [Source:MGI Symbol;Acc:MGI:1339963]	TRUE	DOWN
ENSMUSG00000045095.17	Magi1	114.486627589023	-7.24262671444701	1.57017340423724	-4.6126285765013	3.97608433683711e-06	0.000959561686623355	Magi1	membrane associated guanylate kinase, WW and PDZ domain containing 1 [Source:MGI Symbol;Acc:MGI:1203522]	TRUE	DOWN
ENSMUSG00000030257.17	Srgap3	407.368943654078	4.09955484877875	1.05950901625536	3.8692968024641	0.000109149705048852	0.0141486721706848	Srgap3	SLIT-ROBO Rho GTPase activating protein 3 [Source:MGI Symbol;Acc:MGI:2152938]	TRUE	UP
ENSMUSG00000030123.16	Plxnd1	529.73076502535	-3.62474016275915	0.854329198399457	-4.24279091660441	2.20757090985606e-05	0.00399570334683947	Plxnd1	plexin D1 [Source:MGI Symbol;Acc:MGI:2154244]	TRUE	DOWN
ENSMUSG00000030117.6	Gdf3	3033.03359540924	-6.14767183508143	1.28850566280383	-4.77116400226281	1.83164323357537e-06	0.000490084019974905	Gdf3	growth differentiation factor 3 [Source:MGI Symbol;Acc:MGI:95686]	TRUE	DOWN
ENSMUSG00000049037.9	Clec4a1	344.82163853165	-4.07978287593077	0.820952271964367	-4.96957376848316	6.71002391909954e-07	0.000217334143148098	Clec4a1	C-type lectin domain family 4, member a1 [Source:MGI Symbol;Acc:MGI:3036291]	TRUE	DOWN
ENSMUSG00000033082.11	Clec1a	124.190378040884	7.95396813728752	1.49498824734128	5.32042185042795	1.0352691360122e-07	4.99673829618422e-05	Clec1a	C-type lectin domain family 1, member a [Source:MGI Symbol;Acc:MGI:2444151]	TRUE	UP
ENSMUSG00000030208.16	Emp1	81.7085935918919	-7.51325196155088	2.0307215392811	-3.69979429292441	0.000215774294091435	0.0225063560311643	Emp1	epithelial membrane protein 1 [Source:MGI Symbol;Acc:MGI:107941]	TRUE	DOWN
ENSMUSG00000001630.14	Stk38l	1569.83538898572	1.57124287409691	0.347836389313508	4.51718946714552	6.26658303252475e-06	0.00140234734480572	Stk38l	serine/threonine kinase 38 like [Source:MGI Symbol;Acc:MGI:1922250]	TRUE	UP
ENSMUSG00000016487.16	Ppfibp1	1873.93730155865	1.36393095859017	0.332369449786357	4.10365922459747	4.06666342969575e-05	0.00658585440693359	Ppfibp1	PTPRF interacting protein, binding protein 1 (liprin beta 1) [Source:MGI Symbol;Acc:MGI:1914783]	TRUE	UP
ENSMUSG00000030413.8	Pglyrp1	116.904594389015	-10.3826819321924	1.71532568662144	-6.05289247002559	1.42267839378716e-09	1.45919380589436e-06	Pglyrp1	peptidoglycan recognition protein 1 [Source:MGI Symbol;Acc:MGI:1345092]	TRUE	DOWN
ENSMUSG00000121502.1	ENSMUSG00000121502.1	142.890479261917	6.55327408393586	1.48906148161674	4.40094258352628	1.07781644687188e-05	0.00213963948840308	ENSMUSG00000121502.1	NA	TRUE	UP
ENSMUSG00000051504.19	Siglech	2153.76405451563	-2.51243945206679	0.362847512155782	-6.92422951211558	4.38354734341953e-12	6.74408758785095e-09	Siglech	sialic acid binding Ig-like lectin H [Source:MGI Symbol;Acc:MGI:2443256]	TRUE	DOWN
ENSMUSG00000030516.15	Tjp1	1507.82315636115	-1.99034410019101	0.578642370563413	-3.43967915493823	0.000582404174540295	0.0484339904070402	Tjp1	tight junction protein 1 [Source:MGI Symbol;Acc:MGI:98759]	TRUE	DOWN
ENSMUSG00000103887.3	Gm37008	110.081800409621	6.42515863712071	1.76551084181358	3.6392632007406	0.00027341923260385	0.0267082850387951	Gm37008	predicted gene, 37008 [Source:MGI Symbol;Acc:MGI:5610236]	TRUE	UP
ENSMUSG00000044952.6	Kctd21	573.456277797064	1.8103937681924	0.509346321695454	3.55434738817032	0.000378918351114753	0.033925511223196	Kctd21	potassium channel tetramerisation domain containing 21 [Source:MGI Symbol;Acc:MGI:3643121]	TRUE	UP
ENSMUSG00000033904.17	Ccp110	136.546199352645	-6.62913158371114	1.72181557784356	-3.85008224400758	0.000118078168683987	0.0148296540832909	Ccp110	centriolar coiled coil protein 110 [Source:MGI Symbol;Acc:MGI:2141942]	TRUE	DOWN
ENSMUSG00000051457.8	Spn	581.11619171922	-4.01858288887844	1.05907854853859	-3.79441439393104	0.000147992329962254	0.0169666620623209	Spn	sialophorin [Source:MGI Symbol;Acc:MGI:98384]	TRUE	DOWN
ENSMUSG00000031004.9	Mki67	302.287395587143	-3.29053011705574	0.942570048358529	-3.49101917972691	0.000481181708995971	0.0418121478279803	Mki67	antigen identified by monoclonal antibody Ki 67 [Source:MGI Symbol;Acc:MGI:106035]	TRUE	DOWN
ENSMUSG00000059108.5	Ifitm6	67.9770118667935	-9.42276964660197	2.00401015936661	-4.70195702479878	2.57679742282396e-06	0.000647249442451374	Ifitm6	interferon induced transmembrane protein 6 [Source:MGI Symbol;Acc:MGI:2686976]	TRUE	DOWN
ENSMUSG00000031078.16	Cttn	62.3252938108514	8.70503821556906	2.0598075320183	4.22614155946863	2.37732470050706e-05	0.00424059600200593	Cttn	cortactin [Source:MGI Symbol;Acc:MGI:99695]	TRUE	UP
ENSMUSG00000004568.14	Arhgef18	588.037844081609	-2.02011659144999	0.567951947707024	-3.55684420065068	0.00037533660245237	0.033925511223196	Arhgef18	rho/rac guanine nucleotide exchange factor (GEF) 18 [Source:MGI Symbol;Acc:MGI:2142567]	TRUE	DOWN
ENSMUSG00000031494.8	Cd209a	40.7417557890297	-8.72118085989984	2.3711830674019	-3.67798715324651	0.000235081796956781	0.0243141744281014	Cd209a	CD209a antigen [Source:MGI Symbol;Acc:MGI:2157942]	TRUE	DOWN
ENSMUSG00000038069.7	Cdkn2aip	180.70118558687	-3.86676127243363	1.09654229112506	-3.52632206138287	0.000421374212829789	0.0372809469549789	Cdkn2aip	CDKN2A interacting protein [Source:MGI Symbol;Acc:MGI:1918175]	TRUE	DOWN
ENSMUSG00000030465.20	Psd3	5261.55395056131	1.06994798035761	0.284893951512439	3.75560089878181	0.000172926074958961	0.0188351692972999	Psd3	pleckstrin and Sec7 domain containing 3 [Source:MGI Symbol;Acc:MGI:1918215]	TRUE	UP
ENSMUSG00000008129.15	4930432K21Rik	85.9587997941092	7.36648633079066	2.11053184572017	3.49034597403907	0.000482395595675431	0.0418121478279803	4930432K21Rik	RIKEN cDNA 4930432K21 gene [Source:MGI Symbol;Acc:MGI:1921916]	TRUE	UP
ENSMUSG00000110386.2	Gm42031	668.05218401745	2.50039213740754	0.479584327350982	5.21366524051909	1.85145455473859e-07	6.51077218849217e-05	Gm42031	predicted gene, 42031 [Source:MGI Symbol;Acc:MGI:5624916]	TRUE	UP
ENSMUSG00000031665.8	Sall1	111.259976101005	-10.0076123819425	1.7426798113621	-5.74265697960916	9.3202407377367e-09	6.37297350000352e-06	Sall1	spalt like transcription factor 1 [Source:MGI Symbol;Acc:MGI:1889585]	TRUE	DOWN
ENSMUSG00000120400.1	ENSMUSG00000120400.1	59.4267671536095	-8.92809453790513	2.08675757798848	-4.27845315243151	1.88196587629519e-05	0.00350958121294564	ENSMUSG00000120400.1	NA	TRUE	DOWN
ENSMUSG00000031785.17	Adgrg1	234.540593228554	-5.56850196755019	1.05027579791924	-5.30194257411461	1.14576886391407e-07	5.03647256323372e-05	Adgrg1	adhesion G protein-coupled receptor G1 [Source:MGI Symbol;Acc:MGI:1340051]	TRUE	DOWN
ENSMUSG00000031722.11	Hp	428.74790922307	-11.4729011266787	1.29553519588878	-8.85572322781082	8.31429488181976e-19	3.41107804684792e-15	Hp	haptoglobin [Source:MGI Symbol;Acc:MGI:96211]	TRUE	DOWN
ENSMUSG00000032815.17	Fanca	169.739436591696	-7.18744945756254	1.76909630238674	-4.06278021601522	4.84916826625652e-05	0.00775111208066042	Fanca	Fanconi anemia, complementation group A [Source:MGI Symbol;Acc:MGI:1341823]	TRUE	DOWN
ENSMUSG00000019478.18	Rab4a	92.1841380624726	9.68097455276042	1.82397431443613	5.30762658012167	1.11061876627221e-07	5.03647256323372e-05	Rab4a	RAB4A, member RAS oncogene family [Source:MGI Symbol;Acc:MGI:105069]	TRUE	UP
ENSMUSG00000110605.3	Gm32856	239.698564451138	6.45362217682151	1.46444814608015	4.40686288148594	1.04878533391481e-05	0.00211613932620056	Gm32856	predicted gene, 32856 [Source:MGI Symbol;Acc:MGI:5592015]	TRUE	UP
ENSMUSG00000074505.7	Fat3	3138.315747489	1.30052171877678	0.342227765720656	3.80016424452928	0.000144600216401066	0.0169498996520412	Fat3	FAT atypical cadherin 3 [Source:MGI Symbol;Acc:MGI:2444314]	TRUE	UP
ENSMUSG00000032014.7	Oaf	68.894245142238	-6.41483078115458	1.58707911518798	-4.04190989583704	5.30176060591861e-05	0.00822975147374708	Oaf	out at first homolog [Source:MGI Symbol;Acc:MGI:94852]	TRUE	DOWN
ENSMUSG00000040219.5	Ttc12	182.062259465864	5.99064562720905	1.5019986318896	3.98844945662333	6.65065687586283e-05	0.00974479581287139	Ttc12	tetratricopeptide repeat domain 12 [Source:MGI Symbol;Acc:MGI:2444588]	TRUE	UP
ENSMUSG00000032261.17	Sh3bgrl2	829.132045729722	2.43943681011506	0.474333686870511	5.14287067867689	2.70571879618008e-07	9.25055192871788e-05	Sh3bgrl2	SH3 domain binding glutamic acid-rich protein like 2 [Source:MGI Symbol;Acc:MGI:1915350]	TRUE	UP
ENSMUSG00000032586.10	Traip	46.8701970193781	-7.71609923552998	2.0151911481806	-3.82896641963537	0.000128682562127751	0.0152685892541803	Traip	TRAF-interacting protein [Source:MGI Symbol;Acc:MGI:1096377]	TRUE	DOWN
ENSMUSG00000052336.8	Cx3cr1	74763.4436638216	1.34018654505505	0.187455219878075	7.1493690382521	8.71776733410489e-13	1.53283257640233e-09	Cx3cr1	chemokine (C-X3-C motif) receptor 1 [Source:MGI Symbol;Acc:MGI:1333815]	TRUE	UP
ENSMUSG00000015202.14	Cnksr3	814.746201056914	1.87105040859465	0.54613008985339	3.4260159682777	0.000612504371965031	0.0499201054412594	Cnksr3	Cnksr family member 3 [Source:MGI Symbol;Acc:MGI:2674130]	TRUE	UP
ENSMUSG00000032834.12	Pwp2	286.942686118446	8.52464038873147	1.60331205127473	5.31689410177753	1.0555345767045e-07	4.99673829618422e-05	Pwp2	PWP2 periodic tryptophan protein homolog (yeast) [Source:MGI Symbol;Acc:MGI:1341200]	TRUE	UP
ENSMUSG00000020042.16	Btbd11	107.45128065302	7.7552572048393	1.57332281346035	4.92922185993254	8.25577793903762e-07	0.00025598140945215	Btbd11	BTB (POZ) domain containing 11 [Source:MGI Symbol;Acc:MGI:1921257]	TRUE	UP
ENSMUSG00000020053.19	Igf1	5187.71594407353	1.4004192338513	0.261729920956184	5.35062719896571	8.76499192164737e-08	4.49498002381816e-05	Igf1	insulin-like growth factor 1 [Source:MGI Symbol;Acc:MGI:96432]	TRUE	UP
ENSMUSG00000020181.19	Nav3	538.642185591865	-3.44585392668963	0.823373159924905	-4.18504524364616	2.85109308753765e-05	0.00491631259784876	Nav3	neuron navigator 3 [Source:MGI Symbol;Acc:MGI:2183703]	TRUE	DOWN
ENSMUSG00000044966.5	Fbxo48	58.7110156204993	-7.80848833863492	2.26734042158578	-3.44389764514218	0.000573392728374088	0.0480089639512127	Fbxo48	F-box protein 48 [Source:MGI Symbol;Acc:MGI:2442569]	TRUE	DOWN
ENSMUSG00000049321.18	Zfp2	133.211126540067	-8.46087400847514	1.80221625551844	-4.69470519010563	2.66991493650139e-06	0.000657226260769182	Zfp2	zinc finger protein 2 [Source:MGI Symbol;Acc:MGI:99167]	TRUE	DOWN
ENSMUSG00000018593.14	Sparc	1268.5520429392	-6.50993417462766	0.784555769575467	-8.29760538011245	1.0623085782695e-16	3.26872349533524e-13	Sparc	secreted acidic cysteine rich glycoprotein [Source:MGI Symbol;Acc:MGI:98373]	TRUE	DOWN
ENSMUSG00000060600.16	Eno3	261.223279060603	-4.68975637501115	1.29070817875073	-3.63347536818924	0.000279629153009926	0.0268880907441107	Eno3	enolase 3, beta muscle [Source:MGI Symbol;Acc:MGI:95395]	TRUE	DOWN
ENSMUSG00000120117.1	ENSMUSG00000120117.1	52.1508608103516	-8.82019900503693	2.1844991880904	-4.03762979319172	5.39939722313241e-05	0.00822975147374708	ENSMUSG00000120117.1	NA	TRUE	DOWN
ENSMUSG00000048498.9	Cd300e	230.227574633135	-10.4924078710475	1.43575203760702	-7.30795262428133	2.71243383528517e-13	6.67692712893798e-10	Cd300e	CD300E molecule [Source:MGI Symbol;Acc:MGI:2387602]	TRUE	DOWN
ENSMUSG00000050106.19	Tmc8	89.1181550679657	-4.55370348047086	1.30910717196982	-3.4784802787528	0.000504265541425443	0.04311466142064	Tmc8	transmembrane channel-like gene family 8 [Source:MGI Symbol;Acc:MGI:2669037]	TRUE	DOWN
ENSMUSG00000020577.18	Tspan13	457.502624024395	-2.37901962322703	0.598666208666991	-3.97386655332398	7.07151929860952e-05	0.0102395599443866	Tspan13	tetraspanin 13 [Source:MGI Symbol;Acc:MGI:1913359]	TRUE	DOWN
ENSMUSG00000021087.19	Rtn1	924.066586962453	-1.64405028254839	0.458675288283411	-3.58434457784118	0.000337925718035754	0.0317082642666717	Rtn1	reticulon 1 [Source:MGI Symbol;Acc:MGI:1933947]	TRUE	DOWN
ENSMUSG00000015143.16	Actn1	567.584470791806	2.46361473911876	0.608560375634239	4.04826675833305	5.15983186184016e-05	0.00814195007122163	Actn1	actinin, alpha 1 [Source:MGI Symbol;Acc:MGI:2137706]	TRUE	UP
ENSMUSG00000079017.4	Ifi27l2a	1639.37640198967	-1.69098070959669	0.432420593257113	-3.91049995297344	9.21052781932884e-05	0.0124574919121208	Ifi27l2a	interferon, alpha-inducible protein 27 like 2A [Source:MGI Symbol;Acc:MGI:1924183]	TRUE	DOWN
ENSMUSG00000120100.1	ENSMUSG00000120100.1	84.5049750981208	-6.8820829640664	1.9164010169509	-3.59114971406986	0.000329222440376527	0.031411393768638	ENSMUSG00000120100.1	NA	TRUE	DOWN
ENSMUSG00000042063.12	Zfp386	707.270974522015	3.5707370083348	0.828933276050173	4.30762898715949	1.65013869249909e-05	0.00312460108111981	Zfp386	zinc finger protein 386 (Kruppel-like) [Source:MGI Symbol;Acc:MGI:1930708]	TRUE	UP
ENSMUSG00000021175.16	Cdca7l	233.162643382614	4.72915537154458	1.23385958122235	3.83281488713615	0.000126685283068333	0.0152685892541803	Cdca7l	cell division cycle associated 7 like [Source:MGI Symbol;Acc:MGI:2384982]	TRUE	UP
ENSMUSG00000021306.12	Gpr137b	1684.97397681173	1.53626914586232	0.35109882331246	4.37560323150133	1.21097113653159e-05	0.00236581472197314	Gpr137b	G protein-coupled receptor 137B [Source:MGI Symbol;Acc:MGI:1891463]	TRUE	UP
ENSMUSG00000056222.16	Spock1	73.3712538353654	-7.96288313317846	1.68446816133711	-4.72723873086306	2.27593625319731e-06	0.000596004753284096	Spock1	sparc/osteonectin, cwcv and kazal-like domains proteoglycan 1 [Source:MGI Symbol;Acc:MGI:105371]	TRUE	DOWN
ENSMUSG00000021697.13	Depdc1b	82.6281551819704	-8.58173671828497	1.78027724695213	-4.82044958614006	1.43235051472761e-06	0.00040066750307426	Depdc1b	DEP domain containing 1B [Source:MGI Symbol;Acc:MGI:2145425]	TRUE	DOWN
ENSMUSG00000086111.3	Gm15326	224.122492400227	4.21065207325134	1.22965659294079	3.42425039431647	0.000616497889752309	0.0499201054412594	Gm15326	predicted gene 15326 [Source:MGI Symbol;Acc:MGI:3705205]	TRUE	UP
ENSMUSG00000021879.14	Dnah12	71.8935997019651	-9.55266219281683	1.96455149474734	-4.86251555042358	1.15903270260636e-06	0.000347935963504367	Dnah12	dynein, axonemal, heavy chain 12 [Source:MGI Symbol;Acc:MGI:107720]	TRUE	DOWN
ENSMUSG00000058690.15	Ccser2	1088.47960619201	1.53225608835333	0.379983303144464	4.03243004540858	5.52030501737336e-05	0.00822975147374708	Ccser2	coiled-coil serine rich 2 [Source:MGI Symbol;Acc:MGI:101859]	TRUE	UP
ENSMUSG00000022057.9	Adamdec1	138.78916453314	5.5350930453404	1.52277665161997	3.63486860627396	0.000278122346537134	0.0268880907441107	Adamdec1	ADAM-like, decysin 1 [Source:MGI Symbol;Acc:MGI:1917650]	TRUE	UP
ENSMUSG00000033730.5	Egr3	61.4495957513731	7.25205189334912	1.91207430938969	3.79276676525394	0.000148978070393917	0.0169666620623209	Egr3	early growth response 3 [Source:MGI Symbol;Acc:MGI:1306780]	TRUE	UP
ENSMUSG00000114980.2	4933432I03Rik	215.991488689009	4.82296963502574	1.39633441422361	3.45402189181695	0.000552292540944287	0.046559017766728	4933432I03Rik	RIKEN cDNA 4933432I03 gene [Source:MGI Symbol;Acc:MGI:1918514]	TRUE	UP
ENSMUSG00000022303.10	Dcstamp	299.151913741663	-7.28226152284405	1.22214598621717	-5.95858563949825	2.5443030593815e-09	2.1593890035848e-06	Dcstamp	dendrocyte expressed seven transmembrane protein [Source:MGI Symbol;Acc:MGI:1923016]	TRUE	DOWN
ENSMUSG00000016552.14	Foxred2	78.463907897355	5.99185421650979	1.74778008998278	3.42826551855779	0.000607451030629266	0.0498433818999	Foxred2	FAD-dependent oxidoreductase domain containing 2 [Source:MGI Symbol;Acc:MGI:106315]	TRUE	UP
ENSMUSG00000023034.8	Nr4a1	1514.9230243697	-4.4052963802329	0.777908362126561	-5.6630017039413	1.48747682069794e-08	9.63571826797384e-06	Nr4a1	nuclear receptor subfamily 4, group A, member 1 [Source:MGI Symbol;Acc:MGI:1352454]	TRUE	DOWN
ENSMUSG00000116114.3	Gm35853	111.052974187802	-3.77431675402101	0.993819761522365	-3.79778798948352	0.000145993109647357	0.0169517282409403	Gm35853	predicted gene, 35853 [Source:MGI Symbol;Acc:MGI:5595012]	TRUE	DOWN
ENSMUSG00000047434.15	Xxylt1	435.167878791362	2.17089540938977	0.592513884338868	3.66387263956198	0.000248430349255624	0.0250629568740838	Xxylt1	xyloside xylosyltransferase 1 [Source:MGI Symbol;Acc:MGI:2146443]	TRUE	UP
ENSMUSG00000075254.13	Heg1	105.626320952394	-7.1188543705202	1.48845053752694	-4.78272820697701	1.72931882277338e-06	0.000472987912682107	Heg1	heart development protein with EGF-like domains 1 [Source:MGI Symbol;Acc:MGI:1924696]	TRUE	DOWN
ENSMUSG00000074892.10	B3galt5	154.271684535261	-8.99366550805317	1.98095964748263	-4.54005487667665	5.62395888878863e-06	0.00128184603709649	B3galt5	UDP-Gal:betaGlcNAc beta 1,3-galactosyltransferase, polypeptide 5 [Source:MGI Symbol;Acc:MGI:2136878]	TRUE	DOWN
ENSMUSG00000097781.2	9330136K24Rik	76.0555529120331	6.31358838362768	1.76362156401857	3.579899742914	0.000343726059631063	0.031808874751422	9330136K24Rik	RIKEN cDNA 9330136K24 gene [Source:MGI Symbol;Acc:MGI:2442883]	TRUE	UP
ENSMUSG00000073421.7	H2-Ab1	50544.8928297449	1.43114272306263	0.216386674106679	6.61382097105053	3.74524652096772e-11	5.12183268667452e-08	H2-Ab1	histocompatibility 2, class II antigen A, beta 1 [Source:MGI Symbol;Acc:MGI:103070]	TRUE	UP
ENSMUSG00000036594.16	H2-Aa	47801.8835160001	1.32575818042794	0.23872451133091	5.55350673056873	2.79994879112334e-08	1.7230884860573e-05	H2-Aa	histocompatibility 2, class II antigen A, alpha [Source:MGI Symbol;Acc:MGI:95895]	TRUE	UP
ENSMUSG00000060586.12	H2-Eb1	19354.2944175138	1.59433329843584	0.254951631827393	6.25347359814206	4.01422452551896e-10	4.4915523145534e-07	H2-Eb1	histocompatibility 2, class II antigen E beta [Source:MGI Symbol;Acc:MGI:95901]	TRUE	UP
ENSMUSG00000041754.6	Trem3	134.514739975452	-8.16671721123493	1.54689025312339	-5.27944189624647	1.2957796015848e-07	5.31615177876855e-05	Trem3	triggering receptor expressed on myeloid cells 3 [Source:MGI Symbol;Acc:MGI:1930003]	TRUE	DOWN
ENSMUSG00000032915.7	Adgre4	710.745595232909	-5.82855268705314	0.979084564120012	-5.95306360721943	2.63168955588008e-09	2.1593890035848e-06	Adgre4	adhesion G protein-coupled receptor E4 [Source:MGI Symbol;Acc:MGI:1196464]	TRUE	DOWN
ENSMUSG00000001228.15	Uhrf1	67.5841173209655	-7.47719203927531	1.78389200299347	-4.19150488186962	2.77110224300553e-05	0.00487238948670171	Uhrf1	ubiquitin-like, containing PHD and RING finger domains, 1 [Source:MGI Symbol;Acc:MGI:1338889]	TRUE	DOWN
ENSMUSG00000024164.16	C3	1073.88809017539	2.61875180282636	0.732574514436634	3.57472414234917	0.000350597351334629	0.0322026283599001	C3	complement component 3 [Source:MGI Symbol;Acc:MGI:88227]	TRUE	UP
ENSMUSG00000033278.11	Ptprm	235.014454526608	-5.723711668443	0.960487985111118	-5.9591705020452	2.5352148070845e-09	2.1593890035848e-06	Ptprm	protein tyrosine phosphatase, receptor type, M [Source:MGI Symbol;Acc:MGI:102694]	TRUE	DOWN
ENSMUSG00000024044.20	Epb41l3	252.718172215497	-2.46273727508288	0.708009979072393	-3.47839345189663	0.00050442892789829	0.04311466142064	Epb41l3	erythrocyte membrane protein band 4.1 like 3 [Source:MGI Symbol;Acc:MGI:103008]	TRUE	DOWN
ENSMUSG00000117613.3	ENSMUSG00000117613.3	5021.14810803985	-1.06502365813165	0.274458202899554	-3.88045847010603	0.000104259747108532	0.0137981609399119	ENSMUSG00000117613.3	NA	TRUE	DOWN
ENSMUSG00000046668.10	Cxxc5	410.20040206344	-2.06431136435326	0.601521208637385	-3.43181808839211	0.000599549571525036	0.0495252089015446	Cxxc5	CXXC finger 5 [Source:MGI Symbol;Acc:MGI:1914643]	TRUE	DOWN
ENSMUSG00000001700.11	Gramd3	195.533154549688	-8.17829791981476	1.51082819962901	-5.41312236680713	6.19351336444524e-08	3.46498920407236e-05	Gramd3	GRAM domain containing 3 [Source:MGI Symbol;Acc:MGI:1914815]	TRUE	DOWN
ENSMUSG00000024608.12	Rps14	15479.9853208833	-1.12960709062927	0.304189391034634	-3.71349929985118	0.0002044130307029	0.0215035519819769	Rps14	ribosomal protein S14 [Source:MGI Symbol;Acc:MGI:98107]	TRUE	DOWN
ENSMUSG00000024610.16	Cd74	130695.205539857	1.98325484664746	0.213543274352905	9.28736740905216	1.58151527271822e-20	9.73264498830791e-17	Cd74	CD74 antigen (invariant polypeptide of major histocompatibility complex, class II antigen-associated) [Source:MGI Symbol;Acc:MGI:96534]	TRUE	UP
ENSMUSG00000092341.6	Malat1	151775.605693395	1.02212531163992	0.245079857706331	4.1705806474912	3.03824507684298e-05	0.0051225644391484	Malat1	metastasis associated lung adenocarcinoma transcript 1 (non-coding RNA) [Source:MGI Symbol;Acc:MGI:1919539]	TRUE	UP
ENSMUSG00000034765.7	Dusp5	257.959352652123	-6.38485423270908	1.58380183570538	-4.03134665509807	5.54581751218022e-05	0.00822975147374708	Dusp5	dual specificity phosphatase 5 [Source:MGI Symbol;Acc:MGI:2685183]	TRUE	DOWN
ENSMUSG00000068270.16	Shroom4	83.1393196931468	7.46355919939885	1.88937003510999	3.95028981126207	7.80566202468984e-05	0.0107946166516722	Shroom4	shroom family member 4 [Source:MGI Symbol;Acc:MGI:2685570]	TRUE	UP
ENSMUSG00000031403.15	Dkc1	496.138412857366	-2.74369358756809	0.738540774114071	-3.7150197846007	0.000203187796044427	0.0215035519819769	Dkc1	dyskeratosis congenita 1, dyskerin [Source:MGI Symbol;Acc:MGI:1861727]	TRUE	DOWN
ENSMUSG00000090110.9	Cmc4	179.622115558301	-6.17786254243978	1.50193266872503	-4.11327529594524	3.90084730762926e-05	0.00640155048830679	Cmc4	C-x(9)-C motif containing 4 [Source:MGI Symbol;Acc:MGI:5637812]	TRUE	DOWN
ENSMUSG00000031217.9	Efnb1	134.046024184622	6.24949096947435	1.62489956524998	3.84607830731552	0.000120023418279884	0.0149216993150386	Efnb1	ephrin B1 [Source:MGI Symbol;Acc:MGI:102708]	TRUE	UP
ENSMUSG00000087368.8	BC065397	170.588870415951	8.10385001202798	1.82190294784925	4.4480141061271	8.66678394835156e-06	0.00183783443725138	BC065397	cDNA sequence BC065397 [Source:MGI Symbol;Acc:MGI:3584520]	TRUE	UP
ENSMUSG00000040621.15	Gemin8	155.26776206067	-5.60651048725835	1.34028565008434	-4.18307133774471	2.87597097046726e-05	0.00491631259784876	Gemin8	gem nuclear organelle associated protein 8 [Source:MGI Symbol;Acc:MGI:2384300]	TRUE	DOWN
ENSMUSG00000040522.6	Tlr8	5061.00653249569	1.25133931215351	0.35502622842127	3.52463906038144	0.000424060170108633	0.0372809469549789	Tlr8	toll-like receptor 8 [Source:MGI Symbol;Acc:MGI:2176887]	TRUE	UP
EGFP	EGFP	1613.43264326891	3.40723149158057	0.360956559326045	9.4394502705321	3.74740250493506e-21	4.61230300307408e-17	EGFP	NA	TRUE	UP
